# Supplementary material for: Label-Free Virtual HER2 Immunohistochemical Staining of Breast Tissue using Deep Learning
Source: BME Front. 2022 Oct 25;2022:9786242. doi: 10.34133/2022/9786242 (PMC10521710; doi:10.34133/2022/9786242)
Supplement: Supplementary Materials — The Supplementary Materials include Supplementary Figures 1-9, Supplementary Tables 1-2 and Supplementary Note 1 (IHC HER2 staining protocol). [file 9786242.f1.zip]

Archive with 3 entries (3 files):
- Supplementary Data 1 - Score sheets from pathologists TBS.xlsx
- Supplementary Data 2 - Statistical analysis report TBS.rtf
- Supplementary_Info_HER2_VirtualStaining_vF TBS Rev vFinal.pdf
