# Supplementary material for: Label-Free Virtual HER2 Immunohistochemical Staining of Breast Tissue using Deep Learning
Source: BME Front. 2022 Oct 25;2022:9786242. doi: 10.34133/2022/9786242 (PMC10521710; doi:10.34133/2022/9786242)
Supplement: Supplementary Materials — The Supplementary Materials include Supplementary Figures 1-9, Supplementary Tables 1-2 and Supplementary Note 1 (IHC HER2 staining protocol). [file 9786242.f1.zip › Supplementary Data 1 - Score sheets from pathologists TBS.xlsx]

## Sheet: Evaluation of WSIs
	pathologist #1				pathologist #2				pathologist #3
	HER2 staining score sheet of the whole slides				HER2 staining score sheet of the whole slides				HER2 staining score sheet of the whole slides
	Case#	Sample ID	HER2 score of the whole slide		Case#	Sample ID	HER2 stage of the whole slide		Case#	Sample ID	HER2 stage of the whole slide
			0, 1+, 2+, or 3+				0, 1+, 2+, or 3+				0, 1+, 2+, or 3+
	1	2e781d9d-1f1ed26d-4ef6ce83-0144912c-640c7a03	0		1	2e781d9d-1f1ed26d-4ef6ce83-0144912c-640c7a03	0		1	2e781d9d-1f1ed26d-4ef6ce83-0144912c-640c7a03	0
	2	07f80da0-8db5f716-d1ec4f7e-bdd425df-862fe68e	1+		2	07f80da0-8db5f716-d1ec4f7e-bdd425df-862fe68e	0		2	07f80da0-8db5f716-d1ec4f7e-bdd425df-862fe68e	1
	3	0025bad3-f4fd2a35-5b2192ed-2bd6000c-eb94f20e	3+		3	0025bad3-f4fd2a35-5b2192ed-2bd6000c-eb94f20e	3+		3	0025bad3-f4fd2a35-5b2192ed-2bd6000c-eb94f20e	3
	4	ea3b8e6e-01f5b0f7-61dbf373-16e0b5f7-1e6dea84	3+		4	ea3b8e6e-01f5b0f7-61dbf373-16e0b5f7-1e6dea84	3+		4	ea3b8e6e-01f5b0f7-61dbf373-16e0b5f7-1e6dea84	2
	5	8e46b908-f26a1568-a419d8b5-5b92dfd7-6311c6f4	2+		5	8e46b908-f26a1568-a419d8b5-5b92dfd7-6311c6f4	3+		5	8e46b908-f26a1568-a419d8b5-5b92dfd7-6311c6f4	2
	6	3b0ec9f3-8ee317f0-a7aa4fd5-15f6e0e9-f992f316	2+		6	3b0ec9f3-8ee317f0-a7aa4fd5-15f6e0e9-f992f316	2+		6	3b0ec9f3-8ee317f0-a7aa4fd5-15f6e0e9-f992f316	2
	7	7d156ce1-b5235891-da51f71e-96673f36-5302d64d	0		7	7d156ce1-b5235891-da51f71e-96673f36-5302d64d	0		7	7d156ce1-b5235891-da51f71e-96673f36-5302d64d	0
	8	6e1d7605-fca5e65b-1143b296-ade4c061-1535cbd8	2+		8	6e1d7605-fca5e65b-1143b296-ade4c061-1535cbd8	1+		8	6e1d7605-fca5e65b-1143b296-ade4c061-1535cbd8	1
	9	b7a493fa-aef8acf7-2de2d8b7-256ee17d-1477b8ac	2+		9	b7a493fa-aef8acf7-2de2d8b7-256ee17d-1477b8ac	2+		9	b7a493fa-aef8acf7-2de2d8b7-256ee17d-1477b8ac	2
	10	9a788efa-93e92224-d13e1162-9ead4f07-44ac7e5e	1+		10	9a788efa-93e92224-d13e1162-9ead4f07-44ac7e5e	0		10	9a788efa-93e92224-d13e1162-9ead4f07-44ac7e5e	0
	11	a62ee336-4f9a87dc-85cbfc48-c140bf74-43d11942	2+		11	a62ee336-4f9a87dc-85cbfc48-c140bf74-43d11942	1+		11	a62ee336-4f9a87dc-85cbfc48-c140bf74-43d11942	1
	12	938325fe-58757031-5b145b64-928e8856-d69f77c9	1+		12	938325fe-58757031-5b145b64-928e8856-d69f77c9	1+		12	938325fe-58757031-5b145b64-928e8856-d69f77c9	1
	13	191b6967-e73d24c4-81683b79-ac790e07-f2882749	2+		13	191b6967-e73d24c4-81683b79-ac790e07-f2882749	1+		13	191b6967-e73d24c4-81683b79-ac790e07-f2882749	1
	14	ded0903c-4f19f4d1-af8b586d-89c5a68e-899c55dc	1+		14	ded0903c-4f19f4d1-af8b586d-89c5a68e-899c55dc	1+		14	ded0903c-4f19f4d1-af8b586d-89c5a68e-899c55dc	1
	15	b10a2706-a4564dab-406d1013-3fd4bea0-a1459bee	3+		15	b10a2706-a4564dab-406d1013-3fd4bea0-a1459bee	3+		15	b10a2706-a4564dab-406d1013-3fd4bea0-a1459bee	2
	16	51e8c38f-ac10d2b3-5eba24b6-b86fef60-a016302b	3+		16	51e8c38f-ac10d2b3-5eba24b6-b86fef60-a016302b	2+		16	51e8c38f-ac10d2b3-5eba24b6-b86fef60-a016302b	3
	17	f211d887-aa207480-9fe6c075-c3ed182e-9824fd35	3+		17	f211d887-aa207480-9fe6c075-c3ed182e-9824fd35	3+		17	f211d887-aa207480-9fe6c075-c3ed182e-9824fd35	3
	18	614cd41a-e461c0ff-3c6a15ad-81be220e-79af4325	3+		18	614cd41a-e461c0ff-3c6a15ad-81be220e-79af4325	3+		18	614cd41a-e461c0ff-3c6a15ad-81be220e-79af4325	3
	19	f4b0c78c-0b56550f-1bbb603b-8e1428f3-fec6c627	0		19	f4b0c78c-0b56550f-1bbb603b-8e1428f3-fec6c627	0		19	f4b0c78c-0b56550f-1bbb603b-8e1428f3-fec6c627	0
	20	217405f8-21e4977b-7a963841-6085ba71-cdd0fec9	0		20	217405f8-21e4977b-7a963841-6085ba71-cdd0fec9	0		20	217405f8-21e4977b-7a963841-6085ba71-cdd0fec9	0
	21	03e4e886-67c4feaa-5b7a1516-2b03317d-f9a59f6a	2+		21	03e4e886-67c4feaa-5b7a1516-2b03317d-f9a59f6a	1+		21	03e4e886-67c4feaa-5b7a1516-2b03317d-f9a59f6a	1
	22	fd86312a-175866a4-d6f7d143-d7b6cc39-179f6966	3+		22	fd86312a-175866a4-d6f7d143-d7b6cc39-179f6966	2+		22	fd86312a-175866a4-d6f7d143-d7b6cc39-179f6966	2
	23	93b3e1da-a4a434a5-f97923cc-c989249c-ebeadfea	3+		23	93b3e1da-a4a434a5-f97923cc-c989249c-ebeadfea	3+		23	93b3e1da-a4a434a5-f97923cc-c989249c-ebeadfea	2
	24	376bc936-9e6914c8-90d3cd03-9147d037-8136239b	2+		24	376bc936-9e6914c8-90d3cd03-9147d037-8136239b	2+		24	376bc936-9e6914c8-90d3cd03-9147d037-8136239b	2

## Sheet: Evaluation of image patches
	pathologist #1							pathologist #2							pathologist #3
	HER2 staining score sheet of the image patches							HER2 staining score sheet of the image patches							HER2 staining score sheet of the image patches
	Sample ID	Evaluation of HER2 Staining Quality				Evaluation of HER2 scores		Sample ID	Evaluation of HER2 Staining Quality				Evaluation of HER2 Stage Accuracy		Sample ID	Evaluation of HER2 Staining Quality				Evaluation of HER2 Stage Accuracy
		Membrane clearness	Free of excessive background staining	Free of staining artifacts	Nuclear details	HER2 score of the region			Membrane clearness	Free of excessive background staining	Free of staining artifacts	Nuclear details	HER2 stage of the region			Membrane clearness	Free of excessive background staining	Free of staining artifacts	Nuclear details	HER2 stage of the region
		1-4 or NA 4, perfect 3, very good 2, acceptable 1, unacceptable NA, not applicable	1-4 4, perfect 3, very good 2, acceptable 1, unacceptable	1-4 4, perfect 3, very good 2, acceptable 1, unacceptable	1-4 4, perfect 3, very good 2, acceptable 1, unacceptable	0, 1+, 2+, or 3+			1-4 or NA 4, perfect 3, very good 2, acceptable 1, unacceptable NA, not applicable	1-4 4, perfect 3, very good 2, acceptable 1, unacceptable	1-4 4, perfect 3, very good 2, acceptable 1, unacceptable	1-4 4, perfect 3, very good 2, acceptable 1, unacceptable	0, 1+, 2+, or 3+			1-4 or NA 4, perfect 3, very good 2, acceptable 1, unacceptable NA, not applicable	1-4 4, perfect 3, very good 2, acceptable 1, unacceptable	1-4 4, perfect 3, very good 2, acceptable 1, unacceptable	1-4 4, perfect 3, very good 2, acceptable 1, unacceptable	0, 1+, 2+, or 3+
	1	3	4	4	4	3+		1	4	4	4	4	2+		1	2	4	4	4	2
	2	NA	4	4	3	0		2	NA	4	4	4	0		2	NA (0 score)	4	4	3	0
	3	3	4	4	4	2+		3	4	4	4	4	1+		3	2	3	4	2	1
	4	3	3	4	3	2+		4	4	4	4	4	2+		4	3	4	4	4	2
	5	NA	4	4	3	0		5	4	4	4	4	0		5	NA (0 score)	4	4	3	0
	6	3	4	4	4	2+		6	3	3	3	4	1+		6	2	3	4	3	2
	7	3	2	4	3	3+		7	4	4	4	4	2+		7	3	2	3	3	3
	8	3	3	4	3	3+		8	3	3	4	4	2+		8	2	1	2	4	1
	9	2	4	4	4	1+		9	4	4	4	4	1+		9	2	3	4	2	1
	10	4	3	4	3	3+		10	3	3	3	4	3+		10	3	2	4	2	3
	11	3	4	4	3	1+		11	NA	4	4	4	0		11	2	3	4	2	1
	12	3	4	4	4	1+		12	4	4	4	4	1+		12	2	3	4	3	1
	13	NA	4	4	3	0		13	NA	4	4	4	0		13	NA (0 score)	4	4	3	0
	14	NA	4	4	4	0		14	NA	4	4	4	0		14	NA (0 score)	4	4	3	0
	15	NA	4	4	3	0		15	NA	4	4	4	0		15	NA (0 score)	4	4	3	0
	16	3	4	4	3	1+		16	4	4	4	4	1+		16	3	2	4	3	1
	17	3	4	4	3	1+		17	NA	4	4	4	0		17	2	3	4	2	1
	18	NA	4	4	4	0		18	NA	4	4	4	0		18	NA (0 score)	4	4	3	0
	19	NA	4	2	2	0		19	NA	4	4	4	0		19	NA (0 score)	4	4	2	0
	20	4	4	4	3	3+		20	3	4	4	4	2+		20	3	2	4	3	3
	21	2	3	4	3	2+		21	4	4	4	4	1+		21	1	1	4	3	2
	22	2	4	3	3	0		22	4	4	4	4	3+		22	2	3	4	3	1
	23	4	4	4	4	2+		23	4	4	4	4	2+		23	3	3	4	3	2
	24	3	4	4	2	3+		24	3	4	4	4	3+		24	2	2	4	2	3
	25	3	3	3	3	2+		25	4	4	4	4	2+		25	2	2	4	4	1
	26	NA	4	4	2	0		26	NA	4	4	4	0		26	NA (0 score)	4	4	2	0
	27	4	4	4	4	3+		27	4	4	4	4	3+		27	4	3	4	3	3
	28	2	2	3	2	2+		28	2	2	4	2	2+		28	3	3	4	2	2
	29	2	3	3	2	3+		29	2	4	4	4	2+		29	2	1	4	2	2
	30	NA	4	4	3	0		30	NA	4	4	4	0		30	NA (0 score)	3	4	2	0
	31	3	4	4	3	1+		31	NA	4	4	4	0		31	NA (0 score)	4	4	3	0
	32	3	4	4	3	2+		32	4	4	4	3	2+		32	2	2	3	4	1
	33	3	4	4	3	1+		33	NA	4	4	4	0		33	NA (0 score)	4	4	4	1
	34	NA	4	4	2	0		34	NA	4	4	4	0		34	NA (0 score)	4	4	2	0
	35	3	4	4	3	2+		35	4	4	4	4	2+		35	2	3	4	2	2
	36	3	4	3	3	3+		36	4	4	4	4	2+		36	2	3	4	4	2
	37	3	2	3	2	3+		37	2	3	2	2	3+		37	2	1	4	2	3
	38	3	4	4	4	3+		38	4	4	4	4	2+		38	2	2	4	4	2
	39	3	4	4	3	1+		39	NA	4	4	4	0		39	2	3	4	3	1
	40	NA	4	4	3	0		40	NA	4	4	3	0		40	NA (0 score)	4	4	2	0
	41	4	2	3	3	3+		41	4	4	4	4	3+		41	2	1	4	2	3
	42	3	3	3	3	2+		42	3	3	4	3	2+		42	3	3	4	2	2
	43	NA	4	4	4	0		43	NA	4	4	4	0		43	NA (0 score)	4	4	3	0
	44	4	4	4	3	2+		44	4	4	4	4	2+		44	3	3	4	4	1
	45	3	3	4	3	3+		45	2	2	2	3	3+		45	1	2	4	2	3
	46	3	4	4	3	2+		46	4	4	4	4	2+		46	2	3	4	3	2
	47	NA	4	4	3	0		47	NA	4	4	4	0		47	NA (0 score)	4	4	2	0
	48	3	4	4	3	3+		48	2	2	2	3	3+		48	1	1	4	2	2
	49	3	4	3	3	2+		49	4	4	4	4	3+		49	2	3	4	3	1
	50	4	4	4	3	3+		50	3	4	4	4	2+		50	2	2	4	4	2
	51	2	4	4	3	1+		51	4	4	4	4	1+		51	1	1	4	3	1
	52	NA	4	4	3	0		52	NA	4	4	4	0		52	NA (0 score)	4	4	2	0
	53	NA	4	4	2	0		53	NA	4	4	4	0		53	NA (0 score)	4	4	2	0
	54	3	2	3	3	3+		54	3	4	4	4	3+		54	1	1	4	3	1
	55	2	4	4	2	1+		55	NA	4	4	4	0		55	NA (0 score)	4	4	2	0
	56	NA	4	4	3	0		56	NA	4	4	4	0		56	NA (0 score)	4	4	2	0
	57	NA	4	4	3	0		57	NA	4	4	4	0		57	NA (0 score)	4	4	3	0
	58	3	3	4	3	2+		58	4	4	4	4	2+		58	3	3	4	3	2
	59	NA	4	4	3	0		59	NA	4	4	4	0		59	NA (0 score)	4	4	2	0
	60	NA	4	4	4	0		60	NA	4	4	4	0		60	NA (0 score)	4	4	2	0
	61	4	4	4	3	3+		61	4	4	4	4	2+		61	2	3	4	3	2
	62	NA	4	4	3	0		62	NA	4	4	4	0		62	NA (0 score)	4	4	3	0
	63	4	3	4	4	3+		63	4	4	4	4	1+		63	2	3	4	4	1
	64	NA	4	4	3	0		64	NA	4	4	4	0		64	NA (0 score)	4	4	3	0
	65	4	3	4	3	3+		65	4	4	4	4	3+		65	2	2	4	3	3
	66	NA	3	4	2	0		66	NA	4	4	4	0		66	NA (0 score)	4	4	2	0
	67	3	3	4	3	1+		67	NA	4	4	4	0		67	2	4	4	3	1
	68	4	4	4	3	2+		68	4	4	4	4	2+		68	3	3	4	3	1
	69	NA	4	4	2	0		69	NA	4	4	4	0		69	NA (0 score)	4	4	2	0
	70	3	4	4	3	1+		70	3	4	4	4	1+		70	2	3	4	3	1
	71	4	4	4	3	3+		71	3	3	3	4	2+		71	1	1	4	3	2
	72	3	4	4	3	2+		72	4	4	4	4	2+		72	3	3	4	4	2
	73	3	4	4	3	2+		73	4	4	4	4	2+		73	2	3	4	4	2
	74	NA	4	4	4	0		74	NA	4	4	4	0		74	NA (0 score)	4	4	3	0
	75	NA	4	4	2	0		75	NA	4	4	4	0		75	NA (0 score)	4	4	2	0
	76	3	2	2	3	3+		76	4	4	4	4	3+		76	3	1	4	2	3
	77	NA	4	4	4	0		77	NA	4	4	4	0		77	NA (0 score)	4	4	4	0
	78	2	3	4	3	1+		78	4	4	4	4	1+		78	2	2	4	3	1
	79	4	4	4	3	3+		79	4	4	4	4	3+		79	3	2	4	3	3
	80	2	3	4	2	2+		80	4	4	4	4	1+		80	2	3	4	3	1
	81	3	4	4	3	2+		81	4	4	4	4	2+		81	3	3	4	3	2
	82	4	3	4	3	3+		82	4	4	4	4	3+		82	2	2	4	4	3
	83	2	3	4	2	2+		83	1	1	1	2	NA		83	1	2	4	2	2
	84	NA	4	4	3	0		84	NA	4	4	4	0		84	NA (0 score)	4	4	2	0
	85	4	3	4	3	3+		85	4	4	4	4	3+		85	2	2	4	3	3
	86	NA	4	4	3	0		86	NA	4	4	4	0		86	NA (0 score)	4	4	3	0
	87	3	4	4	3	1+		87	NA	4	2	4	0		87	2	3	4	3	1
	88	3	4	4	3	1+		88	4	4	4	4	1+		88	3	3	4	3	1
	89	NA	4	4	3	0		89	NA	4	3	4	0		89	NA (0 score)	4	4	2	0
	90	2	2	3	2	3+		90	1	3	2	3	NA		90	1	1	4	2	2
	91	NA	4	4	3	0		91	NA	4	4	4	0		91	NA (0 score)	4	4	3	0
	92	NA	4	4	2	0		92	NA	4	4	4	0		92	NA (0 score)	4	4	2	0
	93	2	4	4	2	1+		93	NA	3	1	4	NA		93	2	3	4	2	1
	94	4	4	4	3	3+		94	4	4	4	4	2+		94	3	2	4	4	3
	95	4	4	4	3	3+		95	4	4	4	4	3+		95	3	2	4	3	3
	96	NA	4	4	3	0		96	NA	4	4	4	0		96	NA (0 score)	4	4	3	0
	97	NA	4	4	3	0		97	NA	4	4	4	0		97	NA (0 score)	4	4	3	0
	98	3	4	4	3	3+		98	4	4	4	4	2+		98	3	3	4	4	3
	99	2	4	4	2	1+		99	NA	4	4	4	0		99	2	4	4	3	1
	100	3	2	3	3	2+		100	NA	4	4	3	0		100	1	3	4	1	1
	101	3	3	3	3	2+		101	3	3	3	4	1+		101	2	1	4	3	1
	102	NA	4	4	3	0		102	NA	4	4	4	0		102	NA (0 score)	4	4	3	0
	103	3	4	4	3	1+		103	NA	4	4	4	0		103	2	3	4	3	1
	104	3	4	4	3	1+		104	3	4	4	4	1+		104	2	3	4	3	1
	105	3	3	4	2	1+		105	NA	4	2	4	0		105	1	1	4	3	1
	106	3	3	4	3	3+		106	3	2	2	4	3+		106	2	1	4	2	3
	107	3	4	4	3	1+		107	NA	4	4	4	0		107	1	2	4	2	1
	108	NA	4	4	3	0		108	NA	4	4	4	0		108	NA (0 score)	4	4	2	0
	109	3	2	3	2	3+		109	4	4	4	4	3+		109	2	2	4	2	3
	110	3	4	4	3	2+		110	4	4	4	4	2+		110	2	2	4	4	1
	111	NA	2	4	3	0		111	NA	4	4	4	0		111	NA (0 score)	4	4	3	0
	112	NA	4	4	4	0		112	NA	4	4	4	0		112	NA (0 score)	4	4	3	0
	113	2	3	3	2	1+		113	NA	4	4	4	0		113	1	2	4	3	0
	114	2	2	3	3	2+		114	2	4	4	4	1+		114	1	2	4	3	1
	115	NA	3	3	3	0		115	NA	4	2	4	0		115	NA (0 score)	2	4	3	0
	116	3	4	4	2	1+		116	4	4	4	4	1+		116	2	4	4	2	1
	117	3	2	4	2	3+		117	2	4	4	2	2+		117	2	3	4	2	2
	118	3	4	4	3	1+		118	4	4	4	4	1+		118	2	3	4	3	1
	119	NA	4	4	4	0		119	NA	4	4	4	0		119	NA (0 score)	4	4	3	0
	120	3	4	4	3	2+		120	4	4	4	4	2+		120	3	3	4	3	2
	121	4	4	4	3	3+		121	4	4	4	4	3+		121	3	2	4	4	3
	122	4	3	3	3	3+		122	4	4	4	4	3+		122	3	2	4	4	3
	123	3	4	4	3	2+		123	3	4	3	3	2+		123	2	3	4	2	3
	124	3	4	3	3	1+		124	4	4	4	4	1+		124	2	4	4	3	1
	125	3	2	3	3	2+		125	4	3	1	4	2+		125	2	3	4	2	1
	126	3	4	4	3	3+		126	4	4	4	4	2+		126	2	3	4	3	3
	127	2	3	4	2	2+		127	2	4	4	4	1+		127	2	2	4	3	2
	128	3	3	4	3	1+		128	4	4	4	4	1+		128	2	4	4	3	1
	129	4	4	4	3	3+		129	4	4	4	4	2+		129	2	3	4	3	2
	130	NA	4	4	3	0		130	NA	4	4	4	0		130	NA (0 score)	4	4	3	0
	131	4	3	4	3	3+		131	4	4	4	4	3+		131	2	3	4	3	3
	132	3	4	4	3	1+		132	4	4	4	4	1+ (in situ?)		132	3	3	4	4	1
	133	2	2	3	3	1+		133	4	4	3	4	1+		133	2	2	4	2	1
	134	2	3	3	2	1+		134	4	4	4	4	1+		134	2	3	4	2	1
	135	3	4	4	3	1+		135	3	4	3	4	1+		135	2	2	4	4	1
	136	NA	3	4	2	1+		136	NA	4	4	4	0		136	NA (0 score)	4	4	2	0
	137	4	2	3	2	3+		137	4	4	4	4	3+		137	3	2	4	2	3
	138	3	3	4	3	1+		138	4	4	4	4	1+		138	2	4	4	2	1
	139	4	3	3	3	3+		139	4	4	4	4	3+		139	3	3	4	3	3
	140	NA	4	4	2	0		140	NA	4	4	4	0		140	NA (0 score)	4	4	2	0
	141	2	2	3	3	1+		141	4	4	4	4	1+		141	2	3	4	3	1
	142	2	2	3	3	1+		142	3	4	3	4	1+		142	2	3	4	3	1
	143	3	3	3	3	3+		143	2	4	4	4	3+		143	3	2	4	3	3
	144	4	3	3	3	3+		144	4	4	4	4	3+		144	3	3	4	3	3
	145	3	3	3	3	2+		145	4	4	4	4	2+		145	3	3	4	3	2
	146	3	2	3	3	3+		146	3	4	2	4	3+		146	2	1	4	3	2
	147	NA	4	4	3	0		147	NA	4	4	4	0		147	NA (0 score)	4	4	3	0
	148	4	3	4	3	3+		148	4	4	4	4	2+		148	2	3	4	3	2
	149	3	2	3	3	3+		149	2	4	3	4	2+		149	2	1	4	3	1
	150	4	4	4	3	3+		150	4	4	4	4	3+		150	2	1	4	4	3
	151	3	3	3	3	2+		151	4	4	4	4	2+		151	3	3	4	3	2
	152	2	3	3	2	1+		152	3	4	4	3	1+		152	2	4	4	3	1
	153	2	2	3	3	1+		153	3	4	4	4	1+		153	2	2	4	4	1
	154	3	3	3	3	3+		154	3	4	3	4	3+		154	1	2	34	2	3
	155	3	2	3	3	3+		155	4	4	3	4	2+		155	2	1	4	4	1
	156	4	4	4	3	3+		156	4	4	4	4	3+		156	4	4	4	4	3
	157	3	3	3	3	1+		157	4	4	4	4	1+		157	3	3	4	2	1
	158	4	4	4	3	3+		158	4	4	4	4	3+		158	3	3	4	4	3
	159	3	2	2	3	3+		159	3	4	2	4	3+		159	2	1	4	2	3
	160	NA	3	3	3	0		160	NA	4	4	4	0		160	NA (0 score)	4	4	3	0
	161	NA	4	4	3	0		161	NA	4	4	4	0		161	NA (0 score)	4	4	3	0
	162	2	2	3	3	1+		162	4	4	4	4	1+		162	NA (0 score)	1	4	3	0
	163	3	4	4	2	1+		163	4	4	4	4	1+		163	2	3	4	3	1
	164	3	3	3	3	3+		164	4	4	4	4	3+		164	3	3	4	3	3
	165	3	2	3	2	3+		165	4	4	4	4	3+		165	3	2	4	3	3
	166	2	2	2	2	1+		166	4	4	4	4	1+		166	3	3	4	3	1
	167	3	2	3	2	3+		167	3	4	3	4	2+		167	2	1	4	4	2
	168	4	3	3	3	2+		168	4	4	4	4	2+		168	2	3	4	3	2
	169	3	4	4	2	3+		169	4	4	4	4	2+		169	2	2	4	3	3
	170	2	3	4	3	3+		170	4	4	4	4	2+		170	2	1	4	3	2
	171	4	4	4	3	2+		171	4	4	4	4	2+		171	2	3	4	3	1
	172	3	3	4	3	1+		172	4	4	4	4	1+		172	2	3	4	3	1
	173	NA	2	3	2	0		173	NA	4	4	4	0		173	NA (0 score)	4	4	3	0
	174	NA	4	4	3	0		174	NA	4	4	4	0		174	NA (0 score)	4	4	3	0
	175	4	3	3	2	3+		175	4	4	4	4	2+		175	3	3	4	3	1
	176	4	4	4	3	2+		176	4	4	4	4	2+		176	2	3	4	3	2
	177	4	3	3	2	3+		177	3	4	4	4	2+		177	1	2	4	3	2
	178	4	3	3	2	3+		178	4	4	4	4	3+		178	2	1	4	3	3
	179	3	3	4	3	1+		179	3	4	3	4	1+		179	2	2	4	3	1
	180	3	3	3	3	3+		180	4	4	4	4	2+		180	2	2	4	3	2
	181	3	3	3	3	3+		181	4	4	3	4	3+		181	3	3	4	3	3
	182	2	2	3	2	3+		182	3	3	3	3	3+		182	2	1	4	3	2
	183	NA	4	4	2	0		183	NA	4	4	4	0		183	NA (0 score)	4	4	2	0
	184	3	3	3	3	2+		184	4	4	4	4	2+		184	3	3	4	3	2
	185	3	4	4	3	3+		185	4	4	4	4	2-3+		185	4	3	4	4	2
	186	2	2	3	3	1+		186	2	4	4	4	1+		186	1	3	4	3	1
	187	2	3	3	3	2+		187	4	4	4	4	2+		187	2	2	4	4	1
	188	4	4	4	4	2+		188	4	4	4	4	2+		188	2	3	4	4	1
	189	3	2	2	2	3+		189	1	1	1	3	NA		189	1	2	4	2	3
	190	NA	2	4	3	0		190	2	3	2	4	0		190	2	3	4	2	1
	191	2	3	3	2	3+		191	3	4	4	4	3+		191	2	3	4	2	3
	192	NA	4	4	3	0		192	NA	4	4	4	0		192	NA (0 score)	0	4	2	0
	193	2	2	2	3	2+		193	4	4	4	4	2+		193	2	3	4	4	1
	194	NA	4	4	3	0		194	NA	4	4	4	0		194	NA (0 score)	4	4	2	0
	195	NA	3	4	2	0		195	NA	4	4	4	0		195	NA (0 score)	4	4	2	0
	196	4	2	3	3	3+		196	3	4	3	4	3+		196	3	2	4	3	3
	197	3	4	4	3	2+		197	3	4	4	4	2+		197	1	2	4	4	1
	198	NA	4	4	3	0		198	NA	4	4	4	0		198	NA (0 score)	4	4	2	0
	199	3	2	3	3	2+		199	4	4	4	4	1+		199	2	2	4	2	2
	200	4	3	3	3	3+		200	4	4	4	4	3+		200	3	3	4	2	3
	201	NA	3	4	3	0		201	4	4	4	4	0		201	NA (0 score)	3	4	2	0
	202	3	2	4	3	3+		202	3	3	3	3	2+		202	2	3	4	2	2
	203	3	3	3	3	2+		203	3	4	4	4	1+		203	2	2	4	3	1
	204	2	3	3	3	1+		204	NA	4	3	4	1+ IN SITU- edge effect		204	3	3	4	2	1
	205	3	3	3	3	3+		205	4	4	4	4	2+		205	2	2	4	3	3
	206	3	4	4	3	3+		206	4	4	4	4	2+		206	3	3	4	3	3
	207	NA	4	4	4	0		207	NA	4	4	4	0		207	NA (0 score)	4	4	3	0
	208	NA	3	4	3	0		208	2	3	2	3	2+		208	NA (0 score)	4	4	2	0
	209	3	2	3	3	3+		209	NA	4	4	4	0		209	1	1	4	2	3
	210	3	3	3	3	1+		210	4	4	4	4	1+		210	2	4	4	3	1
	211	4	4	4	3	3+		211	4	4	4	4	3+		211	2	1	4	3	3
	212	3	3	3	3	2+		212	4	4	4	4	2+		212	2	3	4	3	2
	213	2	2	4	3	1+		213	NA	4	4	4	0		213	1	3	4	2	1
	214	3	3	3	3	2+		214	4	4	4	4	1+		214	2	3	4	4	2
	215	3	2	3	2	3+		215	3	3	3	3	3+		215	2	1	4	2	3
	216	3	4	4	4	2+		216	4	4	4	4	1+		216	2	2	4	4	1
	217	3	3	4	3	2+		217	4	4	4	4	2+		217	2	3	4	2	2
	218	2	3	4	2	1+		218	4	4	4	4	0		218	2	3	4	2	1
	219	4	3	3	3	3+		219	4	4	4	4	2+		219	3	3	4	3	3
	220	3	2	3	2	3+		220	2	3	3	3	3+		220	1	1	4	2	3
	221	2	3	2	3	1+		221	4	4	4	4	1+		221	2	4	4	3	1
	222	NA	4	4	3	0		222	NA	4	4	4	0		222	NA (0 score)	4	4	2	0
	223	4	3	3	3	3+		223	4	4	4	4	3+		223	2	1	4	3	2
	224	NA	4	4	3	0		224	NA	4	4	4	0		224	NA (0 score)	4	4	3	0
	225	3	4	4	3	2+		225	3	4	4	4	1+		225	2	3	4	2	2
	226	4	3	3	3	3+		226	3	4	4	4	3+		226	3	2	4	3	3
	227	3	2	3	2	3+		227	2	4	4	4	2+		227	2	1	4	2	1
	228	2	4	4	3	1+		228	4	4	4	4	0		228	2	3	4	3	1
	229	4	2	3	3	3+		229	2	3	3	3	2+		229	2	2	4	2	3
	230	3	3	3	3	2+		230	4	4	4	4	2+		230	3	3	4	4	2
	231	3	3	3	3	2+		231	4	4	4	4	2+		231	2	2	4	3	2
	232	2	2	3	2	3+		232	1	1	3	2	NA		232	2	1	4	3	1
	233	4	4	3	3	3+		233	4	4	4	4	3+		233	3	2	4	3	3
	234	2	3	4	3	1+		234	NA	4	4	4	0		234	2	3	4	2	1
	235	NA	3	4	3	0		235	4	4	4	4	1+		235	3	4	4	3	1
	236	3	3	3	3	3+		236	4	4	4	4	2+		236	2	3	4	3	2
	237	NA	3	4	3	0		237	NA	4	4	4	0		237	2	4	4	2	1
	238	NA	3	4	2	0		238	NA	4	4	4	0		238	2	3	4	2	1
	239	NA	4	4	4	0		239	NA	4	4	4	0		239	NA (0 score)	4	4	3	0
	240	3	2	3	3	3+		240	3	3	3	3	3+		240	2	1	4	2	3
													NA: Unsatisfied staining quality. Not evaluated.
